# Supplementary material for: Artificial Intelligence’s Role in Improving Adverse Pregnancy Outcomes: A Scoping Review and Consideration of Ethical Issues
Source: J Clin Med. 2025 May 30;14(11):3860. doi: 10.3390/jcm14113860 (PMC12156818; doi:10.3390/jcm14113860)
Supplement: Supplementary file 1 [file jcm-14-03860-s001.zip]

Archive with 1 entries (1 files):
- jcm-3547787-supplementary.pdf
